# Supplementary material for: Psycho-Oncology: A Bibliometric Review of the 100 Most-Cited Articles
Source: Healthcare (Basel). 2021 Aug 6;9(8):1008. doi: 10.3390/healthcare9081008 (PMC8393329; doi:10.3390/healthcare9081008)
Supplement: Supplementary file 1 [file healthcare-09-01008-s001.zip]

Archive with 1 entries (1 files):
- healthcare-1244147-supplementary.pdf
